# Supplementary material for: Long-read RNA sequencing of human and animal filarial parasites improves gene models and discovers operons
Source: PLoS Negl Trop Dis. 2020 Nov 16;14(11):e0008869. doi: 10.1371/journal.pntd.0008869 (PMC7704054; doi:10.1371/journal.pntd.0008869)
Supplement: S1 Table — (CSV) [file pntd.0008869.s007.csv]

Accession	Age	BioProject	BioSample	Developmental Stage	Experiment	Isolate	Sample Accession	Sample Name	Sex	SRA Study
SRR5092381	1 day post infection	PRJNA294263	SAMN04313629	L3	SRX2409229	FR3	SRS1847463	1 Dpi Mixed a	mixed	SRP068692
SRR3110748	7 months post infection	PRJNA294263	SAMN04313611	Adult	SRX1539085	FR3	SRS1255579	Adult Female c	female	SRP068692
SRR3111433	7 months post infection	PRJNA294263	SAMN04313612	Adult	SRX1539707	FR3	SRS1256161	Adult Female d	female	SRP068692
SRR3111490	7 months post infection	PRJNA294263	SAMN04313613	Adult	SRX1539730	FR3	SRS1256196	Adult Female a	female	SRP068692
SRR3111494	7 months post infection	PRJNA294263	SAMN04313614	Adult	SRX1539734	FR3	SRS1256200	Adult Female b	female	SRP068692
SRR3111497	7 months post infection	PRJNA294263	SAMN04313615	Adult	SRX1539737	FR3	SRS1256207	Adult Male b	male	SRP068692
SRR3111501	7 months post infection	PRJNA294263	SAMN04313616	Adult	SRX1539740	FR3	SRS1256209	Adult Male a	male	SRP068692
SRR3111507	18 days post infection	PRJNA294263	SAMN04313617	Embryo	SRX1539746	FR3	SRS1256215	Embryos a	mixed	SRP068692
SRR3111512	18 days post infection	PRJNA294263	SAMN04313618	Embryo	SRX1539751	FR3	SRS1256217	Embryos b	mixed	SRP068692
SRR3111628	20 days post infection	PRJNA294263	SAMN04313625	L4	SRX1539862	FR3	SRS1256333	20 Dpi (male) a	male	SRP068692
SRR3111631	20 days post infection	PRJNA294263	SAMN04313626	L4	SRX1539865	FR3	SRS1256331	20 Dpi (male) b	male	SRP068692
SRR3111635	24 days post infection	PRJNA294263	SAMN04313627	L4	SRX1539869	FR3	SRS1256336	24 Dpi (female) a	female	SRP068692
SRR3111637	24 days post infection	PRJNA294263	SAMN04313628	L4	SRX1539871	FR3	SRS1256334	24 Dpi (female) b	female	SRP068692
SRR3111644	60 days post infection	PRJNA294263	SAMN04313634	MF	SRX1539875	FR3	SRS1256342	Mature MF b	mixed	SRP068692
SRR3111645	60 days post infection	PRJNA294263	SAMN04313634	MF	SRX1539874	FR3	SRS1256342	Mature MF b	mixed	SRP068692
SRR3111646	18 hours post infection	PRJNA294263	SAMN04313637	MF/L1	SRX1539876	FR3	SRS1256343	18 Hpi (mixed) vector a	mixed	SRP068692
SRR3111656	18 hours post infection	PRJNA294263	SAMN04313638	MF/L1	SRX1539886	FR3	SRS1256380	18 Hpi (mixed) vector b	mixed	SRP068692
SRR3111730	4 days post infection	PRJNA294263	SAMN04313639	L2	SRX1539947	FR3	SRS1256407	4 Dpi (mixed) vector a	mixed	SRP068692
SRR3111732	4 days post infection	PRJNA294263	SAMN04313640	L2	SRX1539949	FR3	SRS1256405	4 Dpi (mixed) vector b	mixed	SRP068692
SRR3111735	8 days post infection	PRJNA294263	SAMN04313641	L3	SRX1539952	FR3	SRS1256410	8 Dpi (mixed) vector a	mixed	SRP068692
SRR3111736	8 days post infection	PRJNA294263	SAMN04313642	L3	SRX1539954	FR3	SRS1256411	8 Dpi (mixed) vector b	mixed	SRP068692
SRR5092382	1 day post infection	PRJNA294263	SAMN04313629	L3	SRX2409230	FR3	SRS1847463	1 Dpi Mixed a	mixed	SRP068692
SRR5098194	1 day post infection	PRJNA294263	SAMN04313635	L3	SRX2414981	FR3	SRS1852611	1 Dpi Mixed b	mixed	SRP068692
SRR5098195	1 day post infection	PRJNA294263	SAMN04313635	L3	SRX2414982	FR3	SRS1852611	1 Dpi Mixed b	mixed	SRP068692
SRR5099148	? 60 days post infection	PRJNA294263	SAMN04313633	MF	SRX2415911	FR3	SRS1853497	Mature MF a	mixed	SRP068692
SRR5099149	? 60 days post infection	PRJNA294263	SAMN04313633	MF	SRX2415910	FR3	SRS1853497	Mature MF a	mixed	SRP068692
