# Supplementary material for: Long-read RNA sequencing of human and animal filarial parasites improves gene models and discovers operons
Source: PLoS Negl Trop Dis. 2020 Nov 16;14(11):e0008869. doi: 10.1371/journal.pntd.0008869 (PMC7704054; doi:10.1371/journal.pntd.0008869)
Supplement: S2 Table — (CSV) [file pntd.0008869.s008.csv]

Species	Life stage	BioProject	BioSample	SRA	N CCSs (HQ/LQ)	N bases (combined sample)	Mapped CCSs (combined samples)	Mean isoform length (combined sample)	Error rate (Mismatches / N bases)
Brugia malayi	Adult male	PRJNA548902	SAMN15317150	SRX8575267	32684/357	79956357	61501 (99.52%)	1358	2.98E-03
Brugia malayi	Adult female	PRJNA548902	SAMN15317149	SRX8575266	28744/135	NA	NA	NA	NA
Dirofilaria immits	Adult male	PRJNA640410	SAMN15317465	SRX8575503	31873/589	87688364	71992 (97.41%)	1288	2.75E-02
Dirofilaria immits	Adult female	PRJNA640410	SAMN15317464	SRX8575502	40673/942	NA	NA	NA	NA
