# Supplementary material for: Long-read RNA sequencing of human and animal filarial parasites improves gene models and discovers operons
Source: PLoS Negl Trop Dis. 2020 Nov 16;14(11):e0008869. doi: 10.1371/journal.pntd.0008869 (PMC7704054; doi:10.1371/journal.pntd.0008869)
Supplement: S3 Table — (CSV) [file pntd.0008869.s009.csv]

Scaffold	Start	End	Transcript ID	Curation Type
Bm_007	24694	25512	Bm9464	Extended		Extended	6
Bm_008	30683	31511	Bm18610	Novel		Novel	17
Bm_011	47369	48196	Bm17116	Moved		Moved	1
Bm_012	37118	38074	Bm18611	Novel		Pseudogene	8
Bm_014	84291	85118	NA	Pseudogene		Artifact	6
Bm_033	34232	35076	Bm18610	Novel		No change	5
Bm_049	33498	34325	NA	Pseudogene		ncRNA	5
Bm_066	31308	32185	Bm17203	Extended		Novel isoform	2
Bm_v4_Chr1_scaffold_001	96924	97111	Bm18611	Novel
Bm_v4_Chr1_scaffold_001	1308978	1311020	NA	Artifact
Bm_v4_Chr1_scaffold_001	5974097	5975476	NA	Artifact
Bm_v4_Chr1_scaffold_001	7565984	7566451	Bm1815	No change
Bm_v4_Chr1_scaffold_001	8617401	8630858	NA	Artifact
Bm_v4_Chr1_scaffold_001	8938968	8939174	NA	Artifact
Bm_v4_Chr2_contig_001	633995	634416	Bm18614	Novel
Bm_v4_Chr2_contig_001	1207494	1208042	Bm18615	Novel
Bm_v4_Chr2_contig_001	5603015	5603754	Bm18616	Novel
Bm_v4_Chr2_contig_001	5683687	5684657	Bm18617	ncRNA
Bm_v4_Chr2_contig_001	6704029	6704217	Bm18618	Pseudogene
Bm_v4_Chr2_contig_001	8438408	8440959	NA	Artifact
Bm_v4_Chr2_contig_001	12606512	12611227	Bm18619	Novel
Bm_v4_Chr2_contig_001	14172582	14172986	Bm17588	No change
Bm_v4_Chr3_scaffold_001	245964	247930	Bm18620	Novel
Bm_v4_Chr3_scaffold_001	599480	600387	Bm18621	Novel
Bm_v4_Chr3_scaffold_001	6133629	6134310	Bm18622	ncRNA
Bm_v4_Chr3_scaffold_001	9006353	9007048	Bm18623	Novel
Bm_v4_Chr3_scaffold_001	9887627	9887928	Bm18624	ncRNA
Bm_v4_Chr3_scaffold_001	10549994	10550221	Bm18625	Novel
Bm_v4_Chr3_scaffold_001	11909426	11910387	Bm18626	Pseudogene
Bm_v4_Chr3_scaffold_001	13094834	13100663	Bm18627	ncRNA
Bm_v4_Chr4_scaffold_001	1210703	1211547	Bm8874	No change
Bm_v4_Chr4_scaffold_001	4620655	4622345	Bm18628	Novel
Bm_v4_Chr4_scaffold_001	5751705	5753330	Bm2073	Extended
Bm_v4_Chr4_scaffold_001	8410449	8410778	Bm5901	Extended
Bm_v4_Chr4_scaffold_001	12545746	12545984	Bm2335	Novel isoform
Bm_v4_Chr4_scaffold_001	12940788	12942116	Bm17847	Extended
Bm_v4_ChrX_scaffold_001	3713940	3714962	NA	Artifact
Bm_v4_ChrX_scaffold_001	4840367	4841480	Bm18629	Pseudogene
Bm_v4_ChrX_scaffold_001	6808161	6809502	Bm14396	No change
Bm_v4_ChrX_scaffold_001	7291572	7293175	Bm9653	No change
Bm_v4_ChrX_scaffold_001	7822325	7822389	Bm18630	Pseudogene
Bm_v4_ChrX_scaffold_001	7838943	7839287	Bm9673	Extended
Bm_v4_ChrX_scaffold_001	14607442	14607743	Bm18632	ncRNA
Bm_v4_ChrX_scaffold_001	14823297	14823794	Bm18633	Novel
Bm_v4_ChrX_scaffold_001	15512563	15512783	Bm5493	Novel isoform
Bm_v4_ChrX_scaffold_001	16564843	16569250	Bm18634	Pseudogene
Bm_v4_ChrX_scaffold_001	18354090	18355165	Bm18635	Novel
Bm_v4_ChrX_scaffold_001	18480323	18484771	Bm18636	Novel
Bm_v4_ChrX_scaffold_001	22055901	22056976	Bm18637	Novel
Bm_v4_ChrX_scaffold_001	23107867	23108950	Bm18638	Pseudogene
