# Supplementary material for: Long-read RNA sequencing of human and animal filarial parasites improves gene models and discovers operons
Source: PLoS Negl Trop Dis. 2020 Nov 16;14(11):e0008869. doi: 10.1371/journal.pntd.0008869 (PMC7704054; doi:10.1371/journal.pntd.0008869)
Supplement: S4 Table — (CSV) [file pntd.0008869.s010.csv]

Scaffold	Start	End	Transcript ID	Curation Type	Annotation
nDi.2.2.scaf00001	284537	285092	nDi.2.2.2.t00052	Extended			Novel isoform	4
nDi.2.2.scaf00001	436351	436909	nDi.2.2.2.t00076	Extended			Novel gene	29
nDi.2.2.scaf00001	871883	871824	NA	Artifact			Pseudogene	0
nDi.2.2.scaf00002	78028	78062	nDi.2.2.2.t00172	Novel isoform			Artifact	56
nDi.2.2.scaf00002	587488	587611	NA	Artifact			Extended	12
nDi.2.2.scaf00002	1017216	1017122	NA	Artifact			ncRNA	2
nDi.2.2.scaf00005	315844	318346	SRR12046914.26317	Novel gene			No change	4
nDi.2.2.scaf00006	117316	131174	NA	Artifact			Pseudogene	0
nDi.2.2.scaf00006	182128	182206	NA	Artifact
nDi.2.2.scaf00007	395645	395474	NA	Artifact
nDi.2.2.scaf00008	357797	358392	nDi.2.2.2.t00954	Extended
nDi.2.2.scaf00009	221112	222326	SRR12046915.5165	Novel gene	Filarid-specific hypothetical protein
nDi.2.2.scaf00010	182200	182253	NA	Artifact
nDi.2.2.scaf00013	482518	483230	NA	Artifact
nDi.2.2.scaf00018	8095	10460	SRR12046914.29509	ncRNA
nDi.2.2.scaf00018	371624	371756	NA	No change
nDi.2.2.scaf00019	104536	104599	NA	Artifact
nDi.2.2.scaf00020	392019	393635	SRR12046915.14012	ncRNA
nDi.2.2.scaf00024	283460	284205	nDi.2.2.2.t02098	Novel isoform
nDi.2.2.scaf00024	396937	397332	nDi.2.2.2.t02113	Novel isoform
nDi.2.2.scaf00025	80176	79955	NA	Artifact
nDi.2.2.scaf00026	123545	123477	NA	Artifact
nDi.2.2.scaf00031	63315	63442	NA	Artifact
nDi.2.2.scaf00031	148261	148337	NA	Artifact
nDi.2.2.scaf00043	197989	197945	SRR12046914.10691	Novel gene	Filarid-specific hypothetical protein
nDi.2.2.scaf00046	245875	247303	SRR12046914.17211	Novel gene	Filarid-specific hypothetical protein
nDi.2.2.scaf00047	40725	40630	NA	Artifact
nDi.2.2.scaf00052	9132	9432	NA	Artifact
nDi.2.2.scaf00052	62815	63471	SRR12046914.20196	Novel gene	Filarid-specific hypothetical protein
nDi.2.2.scaf00056	110	49	NA	Artifact
nDi.2.2.scaf00056	108438	177578	nDi.2.2.2.t03558	Extended
nDi.2.2.scaf00059	1	34	NA	Artifact
nDi.2.2.scaf00060	25246	25700	SRR12046915.16361	Novel gene	Filarid-specific hypothetical protein
nDi.2.2.scaf00063	2673	3056	NA	Artifact
nDi.2.2.scaf00069	196465	196358	NA	Artifact
nDi.2.2.scaf00071	187171	187212	NA	Artifact
nDi.2.2.scaf00072	92455	93342	SRR12046914.6888	Novel gene	Filarid-specific hypothetical protein
nDi.2.2.scaf00072	152100	152252	NA	Artifact
nDi.2.2.scaf00084	13068	14343	nDi.2.2.2.t04335	Extended
nDi.2.2.scaf00085	148368	148840	SRR12046914.18574	Novel gene	Filarid-specific hypothetical protein
nDi.2.2.scaf00103	18419	19487	NA	Artifact
nDi.2.2.scaf00105	101585	102392	SRR12046914.3318	Novel gene	Filarid-specific hypothetical protein
nDi.2.2.scaf00112	101288	101153	NA	Artifact
nDi.2.2.scaf00119	29584	29808	NA	Artifact
nDi.2.2.scaf00136	37034	38926	SRR12046914.17002	Novel gene	Nematode-specific hypothetical protein
nDi.2.2.scaf00137	24295	25038	NA	Artifact
nDi.2.2.scaf00152	492	1432	nDi.2.2.2.t05542	Extended
nDi.2.2.scaf00161	59332	60694	SRR12046914.10235	Novel gene	Nematode-specific hypothetical protein
nDi.2.2.scaf00185	19095	18912	NA	Artifact
nDi.2.2.scaf00190	57765	57572	SRR12046915.19711	Novel gene	Filarid-specific hypothetical protein
nDi.2.2.scaf00191	51285	51896	SRR12046914.17406	Novel gene	Clade III-specific hypothetical protein
nDi.2.2.scaf00199	164	302	SRR12046914.20665	Novel gene	Nematode-specific hypothetical protein; fragment (end of scaffold)
nDi.2.2.scaf00200	4920	5024	nDi.2.2.2.t06094	Extended
nDi.2.2.scaf00223	12526	12478	NA	Artifact
nDi.2.2.scaf00228	15453	17219	SRR12046915.16735	Novel gene	Serp2
nDi.2.2.scaf00250	27887	29801	nDi.2.2.2.t06559	Extended
nDi.2.2.scaf00252	19482	20160	SRR12046914.21072	Novel gene	Nematode-specific hypothetical protein
nDi.2.2.scaf00271	40766	41364	SRR12046914.19169	Novel gene	Nematode-specific hypothetical protein
nDi.2.2.scaf00288	20439	20553	NA	Artifact
nDi.2.2.scaf00289	34961	35125	SRR12046915.21785	Novel gene	TOMM-7
nDi.2.2.scaf00299	34161	34196	NA	Artifact
nDi.2.2.scaf00312	6163	6192	NA	Artifact
nDi.2.2.scaf00322	51507	52196	NA	No change
nDi.2.2.scaf00331	21107	20938	nDi.2.2.2.t07216	Extended
nDi.2.2.scaf00345	7272	8898	SRR12046915.11431	Novel gene	Filarid-specific hypothetical protein
nDi.2.2.scaf00349	364	1534	NA	Artifact
nDi.2.2.scaf00432	1522	1578	NA	Artifact
nDi.2.2.scaf00436	39177	39208	nDi.2.2.2.t07839	Extended
nDi.2.2.scaf00466	16353	16952	NA	No change
nDi.2.2.scaf00482	218	1811	SRR12046914.24529	Novel gene	Fragment (end of scaffold)
nDi.2.2.scaf00508	30497	30754	SRR12046915.19497	Novel gene	rpl-39
nDi.2.2.scaf00510	27622	27650	NA	Artifact
nDi.2.2.scaf00527	10418	10499	nDi.2.2.2.t08247	Extended
nDi.2.2.scaf00596	1959	2234	NA	Artifact
nDi.2.2.scaf00608	21457	22443	NA	Artifact
nDi.2.2.scaf00632	26659	26552	NA	Artifact
nDi.2.2.scaf00696	18004	18195	NA	Artifact
nDi.2.2.scaf00701	10976	12433	SRR12046915.10987	Novel gene	ser-3
nDi.2.2.scaf00769	8415	8882	SRR12046914.21374	Novel gene	Cytochrome c oxidase copper chaperone
nDi.2.2.scaf00789	315	457	NA	Artifact
nDi.2.2.scaf00805	15222	16351	NA	Artifact
nDi.2.2.scaf00856	13314	13211	NA	Artifact
nDi.2.2.scaf00873	515	3698	SRR12046914.10580	Novel gene	Fragment (end of scaffold)
nDi.2.2.scaf00900	6082	6230	NA	Artifact
nDi.2.2.scaf00901	2283	2333	nDi.2.2.2.t09460	Novel isoform
nDi.2.2.scaf01024	9432	9515	NA	Artifact
nDi.2.2.scaf01026	4497	5306	nDi.2.2.2.t09730	Extended
nDi.2.2.scaf01027	12187	14211	SRR12046914.12604	Novel gene	Filarid-specific hypothetical protein; fragment (end of scaffold)
nDi.2.2.scaf01042	1388	1871	SRR12046914.16676	Novel gene
nDi.2.2.scaf01050	12420	13460	SRR12046914.4336	Novel gene	Filarid-specific hypothetical protein; fragment (end of scaffold)
nDi.2.2.scaf01118	1140	1708	SRR12046914.18889	Novel gene	Filarid-specific hypothetical protein; fragment (end of scaffold)
nDi.2.2.scaf01179	8361	8506	NA	Artifact
nDi.2.2.scaf01393	5823	7525	SRR12046914.14008	Novel gene	Nematode-specific hypothetical protein; fragment (end of scaffold)
nDi.2.2.scaf01827	677	552	NA	Artifact
nDi.2.2.scaf01948	449	399	NA	Artifact
nDi.2.2.scaf02143	1662	1635	NA	Artifact
nDi.2.2.scaf03133	141	1057	NA	No change
nDi.2.2.scaf03831	148	201	NA	Artifact
nDi.2.2.scaf04335	215	368	NA	Artifact
nDi.2.2.scaf05999	6	41	NA	Artifact
nDi.2.2.scaf06538	640	678	NA	Artifact
nDi.2.2.scaf06839	662	582	NA	Artifact
nDi.2.2.scaf06839	888	808	NA	Artifact
nDi.2.2.scaf10318	1	154	NA	Artifact
nDi.2.2.scaf11031	196	298	NA	Artifact
nDi.2.2.scaf11540	339	188	NA	Artifact
nDi.2.2.scaf12726	252	170	NA	Artifact
