# Supplementary material for: Long-read RNA sequencing of human and animal filarial parasites improves gene models and discovers operons
Source: PLoS Negl Trop Dis. 2020 Nov 16;14(11):e0008869. doi: 10.1371/journal.pntd.0008869 (PMC7704054; doi:10.1371/journal.pntd.0008869)
Supplement: S5 Table — (CSV) [file pntd.0008869.s011.csv]

Operon ID	Scaffold	Strand	Gene ID	Transcript ID	Curation Type
BMOP1596	Bm_007	-	WBGene00221235	Bm974	Merge & Deprecate
BMOP1596	Bm_007	-	WBGene00232890	Bm12629	Killed
BMOP1744	Bm_v4_Chr1_scaffold_001	+	WBGene00229616	Bm9355	No change
BMOP1744	Bm_v4_Chr1_scaffold_001	+	WBGene00229615	Bm9354	No change
BMISO156	Bm_v4_Chr1_scaffold_001	-	WBGene00234362	Bm14101	Novel operon
BMISO156	Bm_v4_Chr1_scaffold_001	-	WBGene00222236	Bm1975	Novel operon
BMOP1782	Bm_v4_Chr1_scaffold_001	-	WBGene00224639	Bm4378	Merge & Deprecate
BMOP1782	Bm_v4_Chr1_scaffold_001	-	WBGene00269341	Bm18195	Killed
BMOP2097	Bm_v4_Chr3_scaffold_001	+	WBGene00221643	Bm1382	Merge & Keep
BMOP2097	Bm_v4_Chr3_scaffold_001	+	WBGene00226354	Bm6093a	Merge & Keep
BMOP2145	Bm_v4_Chr3_scaffold_001	+	WBGene00268784	Bm17642	Merge & Keep
BMOP2145	Bm_v4_Chr3_scaffold_001	+	WBGene00227314	Bm7053	Merge & Keep
BMOP2343	Bm_v4_Chr4_scaffold_001	+	WBGene00221842	Bm1581	No change
BMOP2343	Bm_v4_Chr4_scaffold_001	+	WBGene00221859	Bm1598	No change
BMOP2385	Bm_v4_Chr4_scaffold_001	+	WBGene00224562	Bm4301	Merge & Deprecate
BMOP2385	Bm_v4_Chr4_scaffold_001	+	WBGene00233732	Bm13471	Killed
BMOP2406	Bm_v4_Chr4_scaffold_001	+	WBGene00268910	Bm17768	Merge & Deprecate
BMOP2406	Bm_v4_Chr4_scaffold_001	+	WBGene00223789	Bm3528	Killed
BMOP2412	Bm_v4_Chr4_scaffold_001	+	WBGene00268917	Bm17775	Merge & Deprecate
BMOP2412	Bm_v4_Chr4_scaffold_001	+	WBGene00225125	Bm4864	Killed
BMOP2506	Bm_v4_Chr4_scaffold_001	-	WBGene00223442	Bm3181a	Merge & Deprecate
BMOP2506	Bm_v4_Chr4_scaffold_001	-	WBGene00235018	Bm14683	Killed
BMOP2513	Bm_v4_Chr4_scaffold_001	-	WBGene00221103	Bm842	Merge & Deprecate
BMOP2513	Bm_v4_Chr4_scaffold_001	-	WBGene00221408	Bm1147	Killed
BMOP2513	Bm_v4_Chr4_scaffold_001	-	WBGene00221813	Bm1552	Killed
BMOP2594	Bm_v4_ChrX_scaffold_001	+	WBGene00234938	Bm14753a	Merge & Deprecate
BMOP2594	Bm_v4_ChrX_scaffold_001	+	WBGene00222471	Bm2210	Killed
BMOP2612	Bm_v4_ChrX_scaffold_001	+	WBGene00269102	Bm17960	Merge & Deprecate
BMOP2612	Bm_v4_ChrX_scaffold_001	+	WBGene00225018	Bm4757	Killed
BMOP2613	Bm_v4_ChrX_scaffold_001	+	WBGene00234977	Bm14792	Merge & Deprecate
BMOP2613	Bm_v4_ChrX_scaffold_001	+	WBGene00227267	Bm7006	Killed
BMOP2639	Bm_v4_ChrX_scaffold_001	+	WBGene00229047	Bm8786	No change
BMOP2639	Bm_v4_ChrX_scaffold_001	+	WBGene00224467	Bm4206	No change
BMOP2686	Bm_v4_ChrX_scaffold_001	+	WBGene00223684	Bm3423	Merge & Deprecate
BMOP2686	Bm_v4_ChrX_scaffold_001	+	WBGene00232673	Bm12412a	Killed
BMOP2698	Bm_v4_ChrX_scaffold_001	+	WBGene00220546	Bm285	Merge & Deprecate
BMOP2698	Bm_v4_ChrX_scaffold_001	+	WBGene00228130	Bm7869	Killed
BMOP2714	Bm_v4_ChrX_scaffold_001	+	WBGene00228144	Bm7883	No change
BMOP2714	Bm_v4_ChrX_scaffold_001	+	WBGene00269281	Bm18141	No change
BMOP2804	Bm_v4_ChrX_scaffold_001	-	WBGene00227362	Bm7101	No change
BMOP2804	Bm_v4_ChrX_scaffold_001	-	WBGene00234979	Bm14794	No change
BMOP2859	Bm_v4_ChrX_scaffold_001	-	WBGene00220658	Bm397a	No change
BMOP2859	Bm_v4_ChrX_scaffold_001	-	WBGene00223263	Bm3002a	No change
MERGE1	Bm_v4_Chr1_scaffold_001	+	WBGene00228504	Bm8243	Merged
MERGE1	Bm_v4_Chr1_scaffold_001	+	WBGene00234366	Bm14105	Killed
MERGE2	Bm_v4_Chr2_contig_001	-	WBGene00220278	Bm17	Merged
MERGE2	Bm_v4_Chr2_contig_001	-	WBGene00228023	Bm7762	Killed
MERGE3	Bm_v4_Chr2_contig_001	-	WBGene00231921	Bm11660	No change
MERGE3	Bm_v4_Chr2_contig_001	-	WBGene00229029	Bm8768	No change
MERGE4	Bm_v4_Chr2_contig_001	-	WBGene00220563	Bm302	No change
MERGE4	Bm_v4_Chr2_contig_001	-	WBGene00226994	Bm6733	No change
MERGE5	Bm_192	+	WBGene00220846	Bm585	Model correction
MERGE5	Bm_192	+	WBGene00268415	Bm17272	Model correction
BMOP2005	Bm_v4_Chr2_contig_001	-	WBGene00233504	Bm13243	Killed
BMOP2005	Bm_v4_Chr2_contig_001	-	WBGene00226672	Bm6411a	Merge & Deprecate
MERGE6	Bm_v4_Chr2_contig_001	-	WBGene00268636	Bm17493	Merged
MERGE6	Bm_v4_Chr2_contig_001	-	WBGene00225574	Bm5313	Killed
MERGE7	Bm_v4_Chr2_contig_001	-	WBGene00226324	Bm6063a	Model correction
MERGE7	Bm_v4_Chr2_contig_001	-	WBGene00221669	Bm1408	Model correction
MERGE8	Bm_v4_Chr2_contig_001	-	WBGene00230351	Bm10090	Merged
MERGE8	Bm_v4_Chr2_contig_001	-	WBGene00230352	Bm10091	Killed
MERGE9	Bm_v4_Chr1_scaffold_001	-	WBGene00220600	Bm339	Merged
MERGE9	Bm_v4_Chr1_scaffold_001	-	WBGene00227746	Bm7485	No change
MERGE9	Bm_v4_Chr1_scaffold_001	-	WBGene00227741	Bm7480	Killed
MERGE10	Bm_v4_Chr2_contig_001	+	WBGene00221453	Bm1192	Merged
MERGE10	Bm_v4_Chr2_contig_001	+	WBGene00229252	Bm8991	Killed
MERGE11	Bm_v4_Chr2_contig_001	-	WBGene00228203	Bm7942	Merged
MERGE11	Bm_v4_Chr2_contig_001	-	WBGene00222752	Bm2491	Killed
MERGE12	Bm_v4_Chr1_scaffold_001	-	WBGene00268479	Bm17336	Merged
MERGE12	Bm_v4_Chr1_scaffold_001	-	WBGene00228989	Bm8728	Killed
BMOP2086	Bm_v4_Chr2_contig_001	-	WBGene00229366	Bm9105	Merge & Deprecate
BMOP2086	Bm_v4_Chr2_contig_001	-	WBGene00221498	Bm1237	Killed
BMOP2103	Bm_v4_Chr3_scaffold_001	+	WBGene00220884	Bm623	Killed
BMOP2103	Bm_v4_Chr3_scaffold_001	+	WBGene00230979	Bm10718	Merge & Deprecate
MERGE13	Bm_v4_Chr3_scaffold_001	-	WBGene00268746	Bm17603	No change
MERGE13	Bm_v4_Chr3_scaffold_001	-	WBGene00228097	Bm7836	No change
BMOP2229	Bm_v4_Chr3_scaffold_001	-	WBGene00220308	Bm47	Merge & Deprecate
BMOP2229	Bm_v4_Chr3_scaffold_001	-	WBGene00227494	Bm7233	Killed
MERGE14	Bm_v4_Chr1_scaffold_001	+	WBGene00232524	Bm12263	No change
MERGE14	Bm_v4_Chr1_scaffold_001	+	WBGene00226081	Bm5820	No change
MERGE15	Bm_v4_Chr3_scaffold_001	-	WBGene00269247	Bm18107	Merged
MERGE15	Bm_v4_Chr3_scaffold_001	-	WBGene00221919	Bm1658	Killed
MERGE16	Bm_v4_Chr3_scaffold_001	-	WBGene00229592	Bm9331	Merged
MERGE16	Bm_v4_Chr3_scaffold_001	-	WBGene00222411	Bm2150a	Killed
MERGE17	Bm_v4_Chr3_scaffold_001	+	WBGene00224980	Bm4719	Merged
MERGE17	Bm_v4_Chr3_scaffold_001	+	WBGene00268778	Bm17636	Killed
MERGE18	Bm_v4_Chr3_scaffold_001	+	WBGene00233109	Bm12848a	Merged
MERGE18	Bm_v4_Chr3_scaffold_001	+	WBGene00222986	Bm2725	Killed
MERGE19	Bm_v4_Chr3_scaffold_001	+	WBGene00225596	Bm5335a	No change
MERGE19	Bm_v4_Chr3_scaffold_001	+	WBGene00233160	Bm12899	No change
BMOP1784	Bm_v4_Chr1_scaffold_001	-	WBGene00227931	Bm7670a	No change
BMOP1784	Bm_v4_Chr1_scaffold_001	-	WBGene00222008	Bm1747a	No change
MERGE20	Bm_v4_Chr3_scaffold_001	+	WBGene00221915	Bm1654	Merged
MERGE20	Bm_v4_Chr3_scaffold_001	+	WBGene00221916	Bm1655	Killed
MERGE21	Bm_v4_Chr3_scaffold_001	+	WBGene00223899	Bm3638	Merged
MERGE21	Bm_v4_Chr3_scaffold_001	+	WBGene00220789	Bm528	Killed
MERGE22	Bm_v4_Chr4_scaffold_001	+	WBGene00221422	Bm1161	Merged
MERGE22	Bm_v4_Chr4_scaffold_001	+	WBGene00268855	Bm17713	Killed
MERGE23	Bm_v4_Chr4_scaffold_001	+	WBGene00229578	Bm9317	Killed
MERGE23	Bm_v4_Chr4_scaffold_001	+	WBGene00226341	Bm6080	Merged
MERGE24	Bm_v4_Chr4_scaffold_001	-	WBGene00226121	Bm5860	Killed
MERGE24	Bm_v4_Chr4_scaffold_001	-	WBGene00229645	Bm9384	Merged
MERGE25	Bm_v4_Chr1_scaffold_001	-	WBGene00230987	Bm10726	No change
MERGE25	Bm_v4_Chr1_scaffold_001	-	WBGene00221626	Bm1365	No change
MERGE26	Bm_v4_Chr4_scaffold_001	-	WBGene00269315	Bm18175	Merged
MERGE26	Bm_v4_Chr4_scaffold_001	-	WBGene00231126	Bm10865	Killed
BMOP2464	Bm_v4_Chr4_scaffold_001	-	WBGene00268898	Bm17756	Merge & Keep
BMOP2464	Bm_v4_Chr4_scaffold_001	-	WBGene00225647	Bm5386	Killed
BMOP2464	Bm_v4_Chr4_scaffold_001	-	WBGene00268897	Bm17755	No change
MERGE27	Bm_v4_Chr4_scaffold_001	+	WBGene00233734	Bm13473	Killed
MERGE27	Bm_v4_Chr4_scaffold_001	+	WBGene00228612	Bm8351a	Merged
MERGE28	Bm_v4_Chr4_scaffold_001	-	WBGene00268901	Bm17759	Model correction
MERGE28	Bm_v4_Chr4_scaffold_001	-	WBGene00227961	Bm7700	Model correction
MERGE29	Bm_v4_Chr4_scaffold_001	+	WBGene00268909	Bm17767	Killed
MERGE29	Bm_v4_Chr4_scaffold_001	+	WBGene00227611	Bm7350	Merged
MERGE30	Bm_v4_Chr1_scaffold_001	-	WBGene00268515	Bm17372	Merged
MERGE30	Bm_v4_Chr1_scaffold_001	-	WBGene00228158	Bm7897a	Killed
MERGE31	Bm_v4_Chr4_scaffold_001	-	WBGene00223638	Bm3377	Merged
MERGE31	Bm_v4_Chr4_scaffold_001	-	WBGene00234949	Bm14764	Killed
MERGE32	Bm_v4_Chr4_scaffold_001	+	WBGene00227948	Bm7687	Merged
MERGE32	Bm_v4_Chr4_scaffold_001	+	WBGene00227947	Bm7686	Killed
MERGE33	Bm_v4_Chr4_scaffold_001	+	WBGene00268989	Bm17847	Model correction
MERGE33	Bm_v4_Chr4_scaffold_001	+	WBGene00230462	Bm10201	Model correction
MERGE34	Bm_v4_ChrX_scaffold_001	+	WBGene00224788	Bm4527	Merged
MERGE34	Bm_v4_ChrX_scaffold_001	+	WBGene00269362	Bm18213	Killed
MERGE35	Bm_v4_ChrX_scaffold_001	-	WBGene00225024	Bm4763a	No change
MERGE35	Bm_v4_ChrX_scaffold_001	-	WBGene00231163	Bm10902a	No change
MERGE36	Bm_v4_ChrX_scaffold_001	-	WBGene00233563	Bm13302	Killed
MERGE36	Bm_v4_ChrX_scaffold_001	-	WBGene00223473	Bm3212a	Merged
MERGE37	Bm_v4_ChrX_scaffold_001	-	WBGene00222300	Bm2039a	No change
MERGE37	Bm_v4_ChrX_scaffold_001	-	WBGene00233821	Bm13560	No change
MERGE38	Bm_v4_Chr1_scaffold_001	+	WBGene00224340	Bm4079	No change
MERGE38	Bm_v4_Chr1_scaffold_001	+	WBGene00231158	Bm10897	No change
BMOP2758	Bm_v4_ChrX_scaffold_001	-	WBGene00227357	Bm7096	Merge & Deprecate
BMOP2758	Bm_v4_ChrX_scaffold_001	-	WBGene00233694	Bm13433	Killed
BMOP2760	Bm_v4_ChrX_scaffold_001	-	WBGene00227108	Bm6847	No change
BMOP2760	Bm_v4_ChrX_scaffold_001	-	WBGene00236803	Bm16891	No change
BMOP2761	Bm_v4_ChrX_scaffold_001	-	WBGene00269320	Bm18180	Killed
BMOP2761	Bm_v4_ChrX_scaffold_001	-	WBGene00232819	Bm12558	Merge & Deprecate
MERGE39	Bm_v4_ChrX_scaffold_001	+	WBGene00221529	Bm1268a	Killed
MERGE39	Bm_v4_ChrX_scaffold_001	+	WBGene00227454	Bm7193	Merged
MERGE40	Bm_v4_ChrX_scaffold_001	+	WBGene00227453	Bm7192	Merged
MERGE40	Bm_v4_ChrX_scaffold_001	+	WBGene00220671	Bm410	Killed
MERGE41	Bm_v4_ChrX_scaffold_001	-	WBGene00222311	Bm2050a	No change
MERGE41	Bm_v4_ChrX_scaffold_001	-	WBGene00235052	Bm14717a	No change
MERGE42	Bm_v4_ChrX_scaffold_001	-	WBGene00269300	Bm18160	Merged
MERGE42	Bm_v4_ChrX_scaffold_001	-	WBGene00229882	Bm9621	Killed
BMOP1804	Bm_v4_Chr1_scaffold_001	-	WBGene00269272	Bm18132	Merge & Deprecate
BMOP1804	Bm_v4_Chr1_scaffold_001	-	WBGene00225616	Bm5355	Merged
MERGE42	Bm_v4_ChrX_scaffold_001	-	WBGene00221564	Bm1303	Killed
MERGE43	Bm_v4_ChrX_scaffold_001	-	WBGene00230049	Bm9788	Merged
MERGE44	Bm_v4_Chr1_scaffold_001	+	WBGene00233360	Bm13099	Killed
MERGE44	Bm_v4_Chr1_scaffold_001	+	WBGene00230141	Bm9880	Merged
MERGE45	Bm_v4_ChrX_scaffold_001	+	WBGene00226784	Bm6523a	No change
MERGE45	Bm_v4_ChrX_scaffold_001	+	WBGene00269164	Bm18022	No change
MERGE46	Bm_v4_ChrX_scaffold_001	-	WBGene00230567	Bm10306	Merged
MERGE46	Bm_v4_ChrX_scaffold_001	-	WBGene00234496	Bm14235	Killed
MERGE47	Bm_v4_ChrX_scaffold_001	-	WBGene00231286	Bm11025	Merged
MERGE47	Bm_v4_ChrX_scaffold_001	-	WBGene00220599	Bm338	Killed
MERGE48	Bm_v4_ChrX_scaffold_001	+	WBGene00269199	Bm18059	Merged
MERGE48	Bm_v4_ChrX_scaffold_001	+	WBGene00269200	Bm18060	Killed
MERGE49	Bm_v4_ChrX_scaffold_001	-	WBGene00232993	Bm12732	Merged
MERGE49	Bm_v4_ChrX_scaffold_001	-	WBGene00228703	Bm8442	Killed
MERGE50	Bm_v4_ChrX_scaffold_001	-	WBGene00229065	Bm8804	Killed
MERGE50	Bm_v4_ChrX_scaffold_001	-	WBGene00231883	Bm11622	Merged
MERGE51	Bm_v4_ChrX_scaffold_001	+	WBGene00231978	Bm11717	Merged
MERGE51	Bm_v4_ChrX_scaffold_001	+	WBGene00269231	Bm18091	Killed
MERGE52	Bm_v4_Chr1_scaffold_001	-	WBGene00220867	Bm606	Killed
MERGE52	Bm_v4_Chr1_scaffold_001	-	WBGene00225680	Bm5419a	Merged
MERGE53	Bm_v4_Chr1_scaffold_001	-	WBGene00235019	Bm14684	Merged
MERGE53	Bm_v4_Chr1_scaffold_001	-	WBGene00235020	Bm14685a	Killed
MERGE54	Bm_v4_Chr1_scaffold_001	+	WBGene00268530	Bm17387	Killed
MERGE54	Bm_v4_Chr1_scaffold_001	+	WBGene00234119	Bm13858a	Merged
MERGE55	Bm_007	+	WBGene00233028	Bm12767	No change
MERGE55	Bm_007	+	WBGene00232593	Bm12332	No change
MERGE56	Bm_v4_Chr1_scaffold_001	-	WBGene00234011	Bm13750a	Merged
MERGE56	Bm_v4_Chr1_scaffold_001	-	WBGene00268533	Bm17390	Killed
MERGE57	Bm_012	+	WBGene00225529	Bm5268	Pseudogene
MERGE57	Bm_012	+	WBGene00269271	Bm18131	Pseudogene
BMOP2900	Bm_007	-	WBGene00234980	Bm14795a	Novel operon
BMOP2900	Bm_007	-	WBGene00227399	Bm7138	Novel operon
BMOP2923	Bm_015	+	WBGene00228669	Bm8408	Novel operon
BMOP2923	Bm_015	+	WBGene00224507	Bm4246	Novel operon
BMOP2920	Bm_v4_Chr2_contig_001	-	WBGene00227892	Bm7631a	Novel operon
BMOP2920	Bm_v4_Chr2_contig_001	-	WBGene00235026	Bm14691	Novel operon
BMOP2918	Bm_v4_Chr2_contig_001	-	WBGene00221835	Bm1574	Novel operon
BMOP2918	Bm_v4_Chr2_contig_001	-	WBGene00229153	Bm8892	Novel operon
BMOP2905	Bm_v4_Chr2_contig_001	+	WBGene00220522	Bm261	Novel operon
BMOP2905	Bm_v4_Chr2_contig_001	+	WBGene00229198	Bm8937	Novel operon
BMOP2912	Bm_v4_Chr3_scaffold_001	-	WBGene00229589	Bm9328	Novel operon
BMOP2912	Bm_v4_Chr3_scaffold_001	-	WBGene00268777	Bm17635	Novel operon
BMOP2926	Bm_v4_Chr3_scaffold_001	+	WBGene00233085	Bm12824	Novel operon
BMOP2926	Bm_v4_Chr3_scaffold_001	+	WBGene00233086	Bm12825	Novel operon
BMOP2906	Bm_v4_Chr3_scaffold_001	+	WBGene00233089	Bm12828	Novel operon
BMOP2906	Bm_v4_Chr3_scaffold_001	+	WBGene00226508	Bm6247	Novel operon
BMOP2909	Bm_v4_Chr3_scaffold_001	-	WBGene00221295	Bm1034	Novel operon
BMOP2909	Bm_v4_Chr3_scaffold_001	-	WBGene00233148	Bm12887	Novel operon
BMOP2929	Bm_v4_Chr3_scaffold_001	+	WBGene00225256	Bm4995a	Novel operon
BMOP2929	Bm_v4_Chr3_scaffold_001	+	WBGene00225257	Bm4996	Novel operon
BMOP2910	Bm_v4_Chr3_scaffold_001	+	WBGene00233209	Bm12948	Novel operon
BMOP2910	Bm_v4_Chr3_scaffold_001	+	WBGene00269324	Bm18184	Novel operon
BMOP2902	Bm_v4_Chr3_scaffold_001	-	WBGene00223843	Bm3582a	Novel operon
BMOP2902	Bm_v4_Chr3_scaffold_001	-	WBGene00228782	Bm8521a	Novel operon
BMOP2925	Bm_v4_Chr1_scaffold_001	+	WBGene00229315	Bm9054	Novel operon
BMOP2925	Bm_v4_Chr1_scaffold_001	+	WBGene00229317	Bm9056a	Novel operon
BMOP2921	Bm_v4_Chr4_scaffold_001	-	WBGene00229135	Bm8874	Novel operon
BMOP2921	Bm_v4_Chr4_scaffold_001	-	WBGene00228122	Bm7861	Novel operon
BMOP2922	Bm_v4_Chr4_scaffold_001	-	WBGene00269269	Bm18129	Novel operon
BMOP2922	Bm_v4_Chr4_scaffold_001	-	WBGene00225326	Bm5065	Novel operon
BMOP2914	Bm_v4_Chr4_scaffold_001	+	WBGene00230204	Bm9943a	Novel operon
BMOP2914	Bm_v4_Chr4_scaffold_001	+	WBGene00226729	Bm6468	Novel operon
BMOP2914	Bm_v4_Chr4_scaffold_001	+	WBGene00226728	Bm6467	Novel operon
BMOP2928	Bm_v4_Chr4_scaffold_001	+	WBGene00223502	Bm3241a	Novel operon
BMOP2928	Bm_v4_Chr4_scaffold_001	+	WBGene00224569	Bm4308a	Novel operon
BMOP2908	Bm_v4_ChrX_scaffold_001	+	WBGene00249818	Bm16898	Novel operon
BMOP2908	Bm_v4_ChrX_scaffold_001	+	WBGene00229913	Bm9652	Novel operon
BMOP2927	Bm_v4_ChrX_scaffold_001	-	WBGene00221563	Bm1302	Novel operon
BMOP2927	Bm_v4_ChrX_scaffold_001	-	WBGene00269302	Bm18162a	Novel operon
BMOP2927	Bm_v4_ChrX_scaffold_001	-	WBGene00230047	Bm9786	Novel operon
BMOP2917	Bm_v4_ChrX_scaffold_001	+	WBGene00225004	Bm4743	Novel operon
BMOP2917	Bm_v4_ChrX_scaffold_001	+	WBGene00269367	Bm18218	Novel operon
BMOP2899	Bm_v4_ChrX_scaffold_001	+	WBGene00223586	Bm3325	Novel operon
BMOP2899	Bm_v4_ChrX_scaffold_001	+	WBGene00221940	Bm1679	Novel operon
BMOP2901	Bm_v4_ChrX_scaffold_001	+	WBGene00229757	Bm9496	Novel operon
BMOP2901	Bm_v4_ChrX_scaffold_001	+	WBGene00269298	Bm18158a	Novel operon
BMOP2915	Bm_v4_ChrX_scaffold_001	-	WBGene00269176	Bm18036	Novel operon
BMOP2915	Bm_v4_ChrX_scaffold_001	-	WBGene00224489	Bm4228	Novel operon
BMOP2916	Bm_v4_ChrX_scaffold_001	+	WBGene00229383	Bm9122	Novel operon
BMOP2916	Bm_v4_ChrX_scaffold_001	+	WBGene00229384	Bm9123	Novel operon
BMOP2931	Bm_v4_ChrX_scaffold_001	+	WBGene00228398	Bm8137	Novel operon
BMOP2931	Bm_v4_ChrX_scaffold_001	+	WBGene00226160	Bm5899	Novel operon
BMOP2904	Bm_v4_Chr1_scaffold_001	-	WBGene00227337	Bm7076a	Novel operon
BMOP2904	Bm_v4_Chr1_scaffold_001	-	WBGene00234234	Bm13973	Novel operon
BMOP2911	Bm_v4_Chr1_scaffold_001	+	WBGene00225565	Bm5304	Novel operon
BMOP2911	Bm_v4_Chr1_scaffold_001	+	WBGene00231107	Bm10846	Novel operon
BMOP2907	Bm_v4_Chr1_scaffold_001	+	WBGene00226017	Bm5756	Novel operon
BMOP2907	Bm_v4_Chr1_scaffold_001	+	WBGene00225287	Bm5026	Novel operon
BMOP2924	Bm_v4_Chr1_scaffold_001	+	WBGene00231081	Bm10820	Novel operon
BMOP2924	Bm_v4_Chr1_scaffold_001	+	WBGene00227143	Bm6882	Novel operon
BMOP2913	Bm_v4_Chr1_scaffold_001	-	WBGene00221995	Bm1734	Novel operon
BMOP2913	Bm_v4_Chr1_scaffold_001	-	WBGene00224214	Bm3953	Novel operon
BMOP2919	Bm_v4_Chr1_scaffold_001	+	WBGene00227144	Bm6883	Novel operon
BMOP2919	Bm_v4_Chr1_scaffold_001	+	WBGene00223246	Bm2985a	Novel operon
BMOP2930	Bm_v4_Chr2_contig_001	-	WBGene00234005	Bm13744a	Novel operon
BMOP2930	Bm_v4_Chr2_contig_001	-	WBGene00222442	Bm2181a	Novel operon
BMOP2903	Bm_v4_Chr2_contig_001	+	WBGene00231351	Bm11090	Novel operon
BMOP2903	Bm_v4_Chr2_contig_001	+	WBGene00227147	Bm6886	Novel operon
BMOP1610	Bm_009	+	WBGene00220536	Bm275	No change
BMOP1610	Bm_009	+	WBGene00220537	Bm276	No change
BMOP1666	Bm_v4_Chr1_scaffold_001	+	WBGene00230992	Bm10731	No change
BMOP1666	Bm_v4_Chr1_scaffold_001	+	WBGene00227146	Bm6885	No change
BMOP1671	Bm_v4_Chr1_scaffold_001	+	WBGene00222744	Bm2483	No change
BMOP1671	Bm_v4_Chr1_scaffold_001	+	WBGene00222743	Bm2482	No change
BMOP1680	Bm_v4_Chr1_scaffold_001	+	WBGene00226133	Bm5872	No change
BMOP1680	Bm_v4_Chr1_scaffold_001	+	WBGene00269273	Bm18133	No change
BMOP1689	Bm_v4_Chr1_scaffold_001	+	WBGene00221231	Bm970	No change
BMOP1689	Bm_v4_Chr1_scaffold_001	+	WBGene00223767	Bm3506	No change
BMOP1689	Bm_v4_Chr1_scaffold_001	+	WBGene00221720	Bm1459	Gene added
BMOP1689	Bm_v4_Chr1_scaffold_001	+	WBGene00268525	Bm17382	Gene added
BMOP1692	Bm_v4_Chr1_scaffold_001	+	WBGene00226590	Bm6329	No change
BMOP1692	Bm_v4_Chr1_scaffold_001	+	WBGene00222077	Bm1816a	No change
BMOP1698	Bm_v4_Chr1_scaffold_001	+	WBGene00223681	Bm3420a	No change
BMOP1698	Bm_v4_Chr1_scaffold_001	+	WBGene00224021	Bm3760	No change
BMOP1704	Bm_v4_Chr1_scaffold_001	+	WBGene00222668	Bm2407	Model correction
BMOP1704	Bm_v4_Chr1_scaffold_001	+	WBGene00235103	Bm15489a	Model correction
BMOP1708	Bm_v4_Chr1_scaffold_001	+	WBGene00222844	Bm2583	No change
BMOP1708	Bm_v4_Chr1_scaffold_001	+	WBGene00227972	Bm7711a	No change
BMOP1720	Bm_v4_Chr1_scaffold_001	+	WBGene00227794	Bm7533	No change
BMOP1720	Bm_v4_Chr1_scaffold_001	+	WBGene00227606	Bm7345	No change
BMOP1727	Bm_v4_Chr1_scaffold_001	+	WBGene00229975	Bm9714a	No change
BMOP1727	Bm_v4_Chr1_scaffold_001	+	WBGene00229976	Bm9715a	No change
BMOP1727	Bm_v4_Chr1_scaffold_001	+	WBGene00224966	Bm4705	No change
BMOP1728	Bm_v4_Chr1_scaffold_001	+	WBGene00232823	Bm12562	No change
BMOP1728	Bm_v4_Chr1_scaffold_001	+	WBGene00227243	Bm6982	No change
BMOP1728	Bm_v4_Chr1_scaffold_001	+	WBGene00227242	Bm6981	No change
BMOP1737	Bm_v4_Chr1_scaffold_001	+	WBGene00230296	Bm10035	Gene added
BMOP1737	Bm_v4_Chr1_scaffold_001	+	WBGene00227350	Bm7089	Gene added
BMOP1737	Bm_v4_Chr1_scaffold_001	+	WBGene00230295	Bm10034	Gene added
BMOP1739	Bm_v4_Chr1_scaffold_001	+	WBGene00227328	Bm7067	No change
BMOP1739	Bm_v4_Chr1_scaffold_001	+	WBGene00227341	Bm7080	No change
BMOP1757	Bm_v4_Chr1_scaffold_001	+	WBGene00228185	Bm7924	Model correction
BMOP1757	Bm_v4_Chr1_scaffold_001	+	WBGene00227239	Bm6978	Model correction
BMOP1757	Bm_v4_Chr1_scaffold_001	+	WBGene00226771	Bm6510a	Model correction
BMOP1757	Bm_v4_Chr1_scaffold_001	+	WBGene00227347	Bm7086	Model correction
BMOP1818	Bm_v4_Chr1_scaffold_001	-	WBGene00230941	Bm10680	Gene added
BMOP1818	Bm_v4_Chr1_scaffold_001	-	WBGene00226970	Bm6709	Gene added
BMOP1840	Bm_v4_Chr1_scaffold_001	-	WBGene00221996	Bm1735	No change
BMOP1840	Bm_v4_Chr1_scaffold_001	-	WBGene00225545	Bm5284	No change
BMOP1844	Bm_v4_Chr1_scaffold_001	-	WBGene00233423	Bm13162	No change
BMOP1844	Bm_v4_Chr1_scaffold_001	-	WBGene00268536	Bm17393	No change
BMOP1850	Bm_v4_Chr1_scaffold_001	-	WBGene00268538	Bm17395	No change
BMOP1850	Bm_v4_Chr1_scaffold_001	-	WBGene00269312	Bm18172	No change
BMOP1850	Bm_v4_Chr1_scaffold_001	-	WBGene00231051	Bm10790	No change
BMOP1851	Bm_v4_Chr1_scaffold_001	-	WBGene00225193	Bm4932a	No change
BMOP1851	Bm_v4_Chr1_scaffold_001	-	WBGene00222663	Bm2402	No change
BMOP1870	Bm_v4_Chr1_scaffold_001	-	WBGene00223138	Bm2877	No change
BMOP1870	Bm_v4_Chr1_scaffold_001	-	WBGene00228455	Bm8194	No change
BMOP1879	Bm_v4_Chr1_scaffold_001	-	WBGene00227911	Bm7650	No change
BMOP1879	Bm_v4_Chr1_scaffold_001	-	WBGene00235051	Bm14716	No change
BMOP1883	Bm_v4_Chr1_scaffold_001	-	WBGene00234271	Bm14010a	No change
BMOP1883	Bm_v4_Chr1_scaffold_001	-	WBGene00224158	Bm3897	No change
BMOP1896	Bm_v4_Chr2_contig_001	+	WBGene00222048	Bm1787	No change
BMOP1896	Bm_v4_Chr2_contig_001	+	WBGene00230505	Bm10244	No change
BMOP1899	Bm_v4_Chr2_contig_001	+	WBGene00227929	Bm7668	No change
BMOP1899	Bm_v4_Chr2_contig_001	+	WBGene00227928	Bm7667	No change
BMOP1914	Bm_v4_Chr2_contig_001	+	WBGene00225948	Bm5687	No change
BMOP1914	Bm_v4_Chr2_contig_001	+	WBGene00225947	Bm5686	No change
BMOP1927	Bm_v4_Chr2_contig_001	+	WBGene00230672	Bm10411	No change
BMOP1927	Bm_v4_Chr2_contig_001	+	WBGene00230673	Bm10412	No change
BMOP1948	Bm_v4_Chr2_contig_001	+	WBGene00222545	Bm2284	No change
BMOP1948	Bm_v4_Chr2_contig_001	+	WBGene00230316	Bm10055	No change
BMOP1951	Bm_v4_Chr2_contig_001	+	WBGene00224731	Bm4470	No change
BMOP1951	Bm_v4_Chr2_contig_001	+	WBGene00224730	Bm4469	No change
BMOP1983	Bm_v4_Chr2_contig_001	-	WBGene00225496	Bm5235	No change
BMOP1983	Bm_v4_Chr2_contig_001	-	WBGene00227410	Bm7149	No change
BMOP1983	Bm_v4_Chr2_contig_001	-	WBGene00304236	Bm18582a	No change
BMOP1988	Bm_v4_Chr2_contig_001	-	WBGene00226744	Bm6483	No change
BMOP1988	Bm_v4_Chr2_contig_001	-	WBGene00225746	Bm5485	No change
BMOP1988	Bm_v4_Chr2_contig_001	-	WBGene00230501	Bm10240a	No change
BMOP1988	Bm_v4_Chr2_contig_001	-	WBGene00224019	Bm3758	No change
BMOP1988	Bm_v4_Chr2_contig_001	-	WBGene00230502	Bm10241a	No change
BMOP1988	Bm_v4_Chr2_contig_001	-	WBGene00222534	Bm2273	No change
BMOP2001	Bm_v4_Chr2_contig_001	-	WBGene00231551	Bm11290	Gene added
BMOP2001	Bm_v4_Chr2_contig_001	-	WBGene00224010	Bm3749a	Gene added
BMOP2044	Bm_v4_Chr2_contig_001	-	WBGene00220762	Bm501	No change
BMOP2044	Bm_v4_Chr2_contig_001	-	WBGene00224581	Bm4320	No change
BMOP2056	Bm_v4_Chr2_contig_001	-	WBGene00222823	Bm2562a	No change
BMOP2056	Bm_v4_Chr2_contig_001	-	WBGene00230081	Bm9820	No change
BMOP2072	Bm_v4_Chr2_contig_001	-	WBGene00269297	Bm18157	No change
BMOP2072	Bm_v4_Chr2_contig_001	-	WBGene00229749	Bm9488	No change
BMOP2079	Bm_v4_Chr2_contig_001	-	WBGene00268708	Bm17565	Model correction
BMOP2079	Bm_v4_Chr2_contig_001	-	WBGene00221093	Bm832	Model correction
BMOP2098	Bm_v4_Chr3_scaffold_001	+	WBGene00234028	Bm13767	No change
BMOP2098	Bm_v4_Chr3_scaffold_001	+	WBGene00232384	Bm12123	No change
BMOP2117	Bm_v4_Chr3_scaffold_001	+	WBGene00221947	Bm1686	No change
BMOP2117	Bm_v4_Chr3_scaffold_001	+	WBGene00223842	Bm3581a	No change
BMOP2121	Bm_v4_Chr3_scaffold_001	+	WBGene00220434	Bm173	No change
BMOP2121	Bm_v4_Chr3_scaffold_001	+	WBGene00225014	Bm4753a	No change
BMOP2132	Bm_v4_Chr3_scaffold_001	+	WBGene00221266	Bm1005a	No change
BMOP2132	Bm_v4_Chr3_scaffold_001	+	WBGene00221267	Bm1006	No change
BMOP2148	Bm_v4_Chr3_scaffold_001	+	WBGene00233114	Bm12853	No change
BMOP2148	Bm_v4_Chr3_scaffold_001	+	WBGene00233968	Bm13707	No change
BMOP2157	Bm_v4_Chr3_scaffold_001	+	WBGene00224434	Bm4173a	No change
BMOP2157	Bm_v4_Chr3_scaffold_001	+	WBGene00233144	Bm12883a	No change
BMOP2168	Bm_v4_Chr3_scaffold_001	+	WBGene00222408	Bm2147a	No change
BMOP2168	Bm_v4_Chr3_scaffold_001	+	WBGene00227215	Bm6954	No change
BMOP2168	Bm_v4_Chr3_scaffold_001	+	WBGene00226582	Bm6321a	No change
BMOP2168	Bm_v4_Chr3_scaffold_001	+	WBGene00226581	Bm6320a	No change
BMOP2169	Bm_v4_Chr3_scaffold_001	+	WBGene00221906	Bm1645	No change
BMOP2169	Bm_v4_Chr3_scaffold_001	+	WBGene00221907	Bm1646	No change
BMOP2169	Bm_v4_Chr3_scaffold_001	+	WBGene00221908	Bm1647	No change
BMOP2169	Bm_v4_Chr3_scaffold_001	+	WBGene00233184	Bm12923	No change
BMOP2179	Bm_v4_Chr3_scaffold_001	+	WBGene00268794	Bm17652	No change
BMOP2179	Bm_v4_Chr3_scaffold_001	+	WBGene00226396	Bm6135	No change
BMOP2181	Bm_v4_Chr3_scaffold_001	+	WBGene00227236	Bm6975	No change
BMOP2181	Bm_v4_Chr3_scaffold_001	+	WBGene00233230	Bm12969	No change
BMOP2183	Bm_v4_Chr3_scaffold_001	+	WBGene00225631	Bm5370	No change
BMOP2183	Bm_v4_Chr3_scaffold_001	+	WBGene00222954	Bm2693	No change
BMOP2184	Bm_v4_Chr3_scaffold_001	+	WBGene00223867	Bm3606	No change
BMOP2184	Bm_v4_Chr3_scaffold_001	+	WBGene00222601	Bm2340a	No change
BMOP2188	Bm_v4_Chr3_scaffold_001	+	WBGene00226375	Bm6114	No change
BMOP2188	Bm_v4_Chr3_scaffold_001	+	WBGene00226374	Bm6113	No change
BMOP2202	Bm_v4_Chr3_scaffold_001	+	WBGene00234344	Bm14083	No change
BMOP2202	Bm_v4_Chr3_scaffold_001	+	WBGene00268822	Bm17680	No change
BMOP2206	Bm_v4_Chr3_scaffold_001	+	WBGene00229718	Bm9457	No change
BMOP2206	Bm_v4_Chr3_scaffold_001	+	WBGene00227303	Bm7042a	No change
BMOP2209	Bm_v4_Chr3_scaffold_001	+	WBGene00222984	Bm2723	No change
BMOP2209	Bm_v4_Chr3_scaffold_001	+	WBGene00255608	Bm16949a	No change
BMOP2214	Bm_v4_Chr3_scaffold_001	-	WBGene00268735	Bm17592	No change
BMOP2214	Bm_v4_Chr3_scaffold_001	-	WBGene00225012	Bm4751	No change
BMOP2223	Bm_v4_Chr3_scaffold_001	-	WBGene00222336	Bm2075a	No change
BMOP2223	Bm_v4_Chr3_scaffold_001	-	WBGene00235013	Bm14678	No change
BMOP2244	Bm_v4_Chr3_scaffold_001	-	WBGene00227452	Bm7191	No change
BMOP2244	Bm_v4_Chr3_scaffold_001	-	WBGene00227455	Bm7194	No change
BMOP2248	Bm_v4_Chr3_scaffold_001	-	WBGene00220615	Bm354	No change
BMOP2248	Bm_v4_Chr3_scaffold_001	-	WBGene00227211	Bm6950	No change
BMOP2260	Bm_v4_Chr3_scaffold_001	-	WBGene00225088	Bm4827	No change
BMOP2260	Bm_v4_Chr3_scaffold_001	-	WBGene00225090	Bm4829	No change
BMOP2287	Bm_v4_Chr3_scaffold_001	-	WBGene00225300	Bm5039a	No change
BMOP2287	Bm_v4_Chr3_scaffold_001	-	WBGene00221303	Bm1042a	No change
BMOP2288	Bm_v4_Chr3_scaffold_001	-	WBGene00222618	Bm2357a	No change
BMOP2288	Bm_v4_Chr3_scaffold_001	-	WBGene00227523	Bm7262	No change
BMOP2293	Bm_v4_Chr3_scaffold_001	-	WBGene00224092	Bm3831	No change
BMOP2293	Bm_v4_Chr3_scaffold_001	-	WBGene00234329	Bm14068	No change
BMOP2297	Bm_v4_Chr3_scaffold_001	-	WBGene00233214	Bm12953	No change
BMOP2297	Bm_v4_Chr3_scaffold_001	-	WBGene00221917	Bm1656a	No change
BMOP2304	Bm_v4_Chr3_scaffold_001	-	WBGene00222998	Bm2737a	No change
BMOP2304	Bm_v4_Chr3_scaffold_001	-	WBGene00222997	Bm2736	No change
BMOP2304	Bm_v4_Chr3_scaffold_001	-	WBGene00222099	Bm1838a	No change
BMOP2348	Bm_v4_Chr4_scaffold_001	+	WBGene00229322	Bm9061	No change
BMOP2348	Bm_v4_Chr4_scaffold_001	+	WBGene00234989	Bm14804	No change
BMOP2351	Bm_v4_Chr4_scaffold_001	+	WBGene00228261	Bm8000a	Model correction
BMOP2351	Bm_v4_Chr4_scaffold_001	+	WBGene00225611	Bm5350a	Model correction
BMOP2369	Bm_v4_Chr4_scaffold_001	+	WBGene00233977	Bm13716	No change
BMOP2369	Bm_v4_Chr4_scaffold_001	+	WBGene00225108	Bm4847	No change
BMOP2378	Bm_v4_Chr4_scaffold_001	+	WBGene00227644	Bm7383	No change
BMOP2378	Bm_v4_Chr4_scaffold_001	+	WBGene00230268	Bm10007	No change
BMOP2390	Bm_v4_Chr4_scaffold_001	+	WBGene00225132	Bm4871	No change
BMOP2390	Bm_v4_Chr4_scaffold_001	+	WBGene00233369	Bm13108	No change
BMOP2391	Bm_v4_Chr4_scaffold_001	+	WBGene00235029	Bm14694	No change
BMOP2391	Bm_v4_Chr4_scaffold_001	+	WBGene00220743	Bm482	No change
BMOP2394	Bm_v4_Chr4_scaffold_001	+	WBGene00230213	Bm9952	No change
BMOP2394	Bm_v4_Chr4_scaffold_001	+	WBGene00225860	Bm5599	No change
BMOP2395	Bm_v4_Chr4_scaffold_001	+	WBGene00220735	Bm474	No change
BMOP2395	Bm_v4_Chr4_scaffold_001	+	WBGene00222605	Bm2344	No change
BMOP2464	Bm_v4_Chr4_scaffold_001	-	WBGene00268897	Bm17755	No change
BMOP2464	Bm_v4_Chr4_scaffold_001	-	WBGene00268896	Bm17754a	No change
BMOP2483	Bm_v4_Chr4_scaffold_001	-	WBGene00220740	Bm479	No change
BMOP2483	Bm_v4_Chr4_scaffold_001	-	WBGene00232754	Bm12493	No change
BMOP2490	Bm_v4_Chr4_scaffold_001	-	WBGene00225274	Bm5013	No change
BMOP2490	Bm_v4_Chr4_scaffold_001	-	WBGene00225275	Bm5014a	No change
BMOP2525	Bm_v4_Chr4_scaffold_001	-	WBGene00229079	Bm8818	No change
BMOP2525	Bm_v4_Chr4_scaffold_001	-	WBGene00229540	Bm9279	No change
BMOP2529	Bm_v4_Chr4_scaffold_001	-	WBGene00233758	Bm13497	No change
BMOP2529	Bm_v4_Chr4_scaffold_001	-	WBGene00225735	Bm5474	No change
BMOP2563	Bm_v4_ChrX_scaffold_001	+	WBGene00227081	Bm6820a	No change
BMOP2563	Bm_v4_ChrX_scaffold_001	+	WBGene00231240	Bm10979	No change
BMOP2568	Bm_v4_ChrX_scaffold_001	+	WBGene00224274	Bm4013	No change
BMOP2568	Bm_v4_ChrX_scaffold_001	+	WBGene00223706	Bm3445	No change
BMOP2573	Bm_v4_ChrX_scaffold_001	+	WBGene00227784	Bm7523	No change
BMOP2573	Bm_v4_ChrX_scaffold_001	+	WBGene00255585	Bm16939	No change
BMOP2575	Bm_v4_ChrX_scaffold_001	+	WBGene00224221	Bm3960	No change
BMOP2575	Bm_v4_ChrX_scaffold_001	+	WBGene00224704	Bm4443	No change
BMOP2578	Bm_v4_ChrX_scaffold_001	+	WBGene00229873	Bm9612	No change
BMOP2578	Bm_v4_ChrX_scaffold_001	+	WBGene00227213	Bm6952	No change
BMOP2579	Bm_v4_ChrX_scaffold_001	+	WBGene00224531	Bm4270	No change
BMOP2579	Bm_v4_ChrX_scaffold_001	+	WBGene00224793	Bm4532	No change
BMOP2588	Bm_v4_ChrX_scaffold_001	+	WBGene00226444	Bm6183	No change
BMOP2588	Bm_v4_ChrX_scaffold_001	+	WBGene00226445	Bm6184	No change
BMOP2604	Bm_v4_ChrX_scaffold_001	+	WBGene00233949	Bm13688	No change
BMOP2604	Bm_v4_ChrX_scaffold_001	+	WBGene00235048	Bm14713	No change
BMOP2623	Bm_v4_ChrX_scaffold_001	+	WBGene00227168	Bm6907	No change
BMOP2623	Bm_v4_ChrX_scaffold_001	+	WBGene00227167	Bm6906	No change
BMOP2654	Bm_v4_ChrX_scaffold_001	+	WBGene00223529	Bm3268	No change
BMOP2654	Bm_v4_ChrX_scaffold_001	+	WBGene00223530	Bm3269	No change
BMOP2657	Bm_v4_ChrX_scaffold_001	+	WBGene00224375	Bm4114	No change
BMOP2657	Bm_v4_ChrX_scaffold_001	+	WBGene00229000	Bm8739	No change
BMOP2658	Bm_v4_ChrX_scaffold_001	+	WBGene00229556	Bm9295	No change
BMOP2658	Bm_v4_ChrX_scaffold_001	+	WBGene00234423	Bm14162	No change
BMOP2668	Bm_v4_ChrX_scaffold_001	+	WBGene00269174	Bm18033	No change
BMOP2668	Bm_v4_ChrX_scaffold_001	+	WBGene00223552	Bm3291a	No change
BMOP2675	Bm_v4_ChrX_scaffold_001	+	WBGene00224224	Bm3963a	No change
BMOP2675	Bm_v4_ChrX_scaffold_001	+	WBGene00224223	Bm3962a	No change
BMOP2682	Bm_v4_ChrX_scaffold_001	+	WBGene00227907	Bm7646a	No change
BMOP2682	Bm_v4_ChrX_scaffold_001	+	WBGene00226122	Bm5861a	No change
BMOP2691	Bm_v4_ChrX_scaffold_001	+	WBGene00269178	Bm18038	No change
BMOP2691	Bm_v4_ChrX_scaffold_001	+	WBGene00222114	Bm1853	No change
BMOP2691	Bm_v4_ChrX_scaffold_001	+	WBGene00234066	Bm13805a	No change
BMOP2716	Bm_v4_ChrX_scaffold_001	-	WBGene00233055	Bm12794a	No change
BMOP2716	Bm_v4_ChrX_scaffold_001	-	WBGene00226565	Bm6304a	No change
BMOP2744	Bm_v4_ChrX_scaffold_001	-	WBGene00234280	Bm14019	No change
BMOP2744	Bm_v4_ChrX_scaffold_001	-	WBGene00223139	Bm2878	No change
BMOP2751	Bm_v4_ChrX_scaffold_001	-	WBGene00227140	Bm6879	No change
BMOP2751	Bm_v4_ChrX_scaffold_001	-	WBGene00227141	Bm6880a	No change
BMOP2753	Bm_v4_ChrX_scaffold_001	-	WBGene00224272	Bm4011	No change
BMOP2753	Bm_v4_ChrX_scaffold_001	-	WBGene00231275	Bm11014	No change
BMOP2765	Bm_v4_ChrX_scaffold_001	-	WBGene00269301	Bm18161	No change
BMOP2765	Bm_v4_ChrX_scaffold_001	-	WBGene00229888	Bm9627	No change
BMOP2773	Bm_v4_ChrX_scaffold_001	-	WBGene00227459	Bm7198	No change
BMOP2773	Bm_v4_ChrX_scaffold_001	-	WBGene00227462	Bm7201	No change
BMOP2779	Bm_v4_ChrX_scaffold_001	-	WBGene00227461	Bm7200a	No change
BMOP2779	Bm_v4_ChrX_scaffold_001	-	WBGene00227460	Bm7199	No change
BMOP2807	Bm_v4_ChrX_scaffold_001	-	WBGene00232772	Bm12511	No change
BMOP2807	Bm_v4_ChrX_scaffold_001	-	WBGene00225820	Bm5559	No change
BMOP2821	Bm_v4_ChrX_scaffold_001	-	WBGene00229290	Bm9029	No change
BMOP2821	Bm_v4_ChrX_scaffold_001	-	WBGene00229291	Bm9030	No change
BMOP2866	Bm_v4_ChrX_scaffold_001	-	WBGene00226275	Bm6014	No change
BMOP2866	Bm_v4_ChrX_scaffold_001	-	WBGene00222521	Bm2260a	No change
BMOP2877	Bm_v4_ChrX_scaffold_001	-	WBGene00229303	Bm9042a	No change
BMOP2877	Bm_v4_ChrX_scaffold_001	-	WBGene00229302	Bm9041	No change
