# Supplementary material for: Long-read RNA sequencing of human and animal filarial parasites improves gene models and discovers operons
Source: PLoS Negl Trop Dis. 2020 Nov 16;14(11):e0008869. doi: 10.1371/journal.pntd.0008869 (PMC7704054; doi:10.1371/journal.pntd.0008869)
Supplement: S6 Table — (CSV) [file pntd.0008869.s012.csv]

species	gene_id	transcript_id	name	type	subtype	family
Brugia malayi	WBGene00225348	Bm5087	tyra-3	GPCR	Aminergic	NA
Brugia malayi	WBGene00224850	Bm4589	ser-1	GPCR	Aminergic	NA
Brugia malayi	WBGene00224440	Bm4179	gar-2	GPCR	Aminergic	NA
Brugia malayi	WBGene00233841	Bm13580	trpa-2	TRP	TRPA	NA
Brugia malayi	WBGene00268778	Bm17636	spe-41	TRP	TRPC	NA
Brugia malayi	WBGene00225507	Bm5246a	trp-2	TRP	TRPC	NA
Brugia malayi	WBGene00227287	Bm7026	trp-4	TRP	TRPC	NA
Brugia malayi	WBGene00228694	Bm8433a	gon-2	TRP	TRPM	NA
Brugia malayi	WBGene00224618	Bm4357	gtl-2	TRP	TRPM	NA
Brugia malayi	WBGene00227742	Bm7481a	ced-11	TRP	TRPM	NA
Brugia malayi	WBGene00227604	Bm7343	tax-4	CNG	NA	NA
Brugia malayi	WBGene00224134	Bm3873	tax-2	CNG	NA	NA
Brugia malayi	WBGene00223643	Bm3382	dop-1	GPCR	Aminergic	NA
Brugia malayi	WBGene00225224	Bm4963a	dop-2	GPCR	Aminergic	NA
Brugia malayi	WBGene00225758	Bm5497	dop-5	GPCR	Aminergic	NA
Brugia malayi	WBGene00269103	Bm17961a	ser-2	GPCR	Aminergic	NA
Brugia malayi	WBGene00228089	Bm7828	ser-4	GPCR	Aminergic	NA
Brugia malayi	WBGene00222347	Bm2086	ser-7	GPCR	Aminergic	NA
Brugia malayi	WBGene00233845	Bm13584a	gar-3	GPCR	Aminergic	NA
Brugia malayi	WBGene00221972	Bm1711	osm-9	TRP	TRPV	NA
Brugia malayi	WBGene00228555	Bm8294	ocr-1/2b	TRP	TRPV	NA
Brugia malayi	WBGene00234359	Bm14098	ocr-1/2b	TRP	TRPV	NA
Brugia malayi	WBGene00225952	Bm5691a	ocr-1/2a	TRP	TRPV	NA
Brugia malayi	WBGene00224994	Bm4733	ben-1	β-Tubulin	NA	NA
Brugia malayi	WBGene00229959	Bm9698	ben-1	β-Tubulin	NA	NA
Brugia malayi	WBGene00227409	Bm7148	cng-2/che-6	CNG	NA	NA
Brugia malayi	WBGene00220896	Bm635a	NA	GPCR	Chemosensory	srab
Brugia malayi	WBGene00221748	Bm1487	NA	GPCR	Chemosensory	srab
Brugia malayi	WBGene00269233	Bm18093	NA	GPCR	Chemosensory	srab
Brugia malayi	WBGene00233468	Bm13207a	NA	GPCR	Chemosensory	srab
Brugia malayi	WBGene00269185	Bm18045	NA	GPCR	Chemosensory	srab
Brugia malayi	WBGene00226126	Bm5865	NA	GPCR	Chemosensory	srab
Brugia malayi	WBGene00227227	Bm6966	NA	GPCR	Chemosensory	srab
Brugia malayi	WBGene00233613	Bm13352	NA	GPCR	Chemosensory	srab
Brugia malayi	WBGene00223066	Bm2805a	NA	GPCR	Chemosensory	srab
Brugia malayi	WBGene00269234	Bm18094	NA	GPCR	Chemosensory	srab
Brugia malayi	WBGene00269232	Bm18092	NA	GPCR	Chemosensory	srab
Brugia malayi	WBGene00229262	Bm9001	NA	GPCR	Chemosensory	srbc
Brugia malayi	WBGene00268689	Bm17546	NA	GPCR	Chemosensory	srh
Brugia malayi	WBGene00235135	Bm14825	NA	GPCR	Chemosensory	srsx
Brugia malayi	WBGene00223717	Bm3456	NA	GPCR	Chemosensory	srsx
Brugia malayi	WBGene00225526	Bm5265	NA	GPCR	Chemosensory	srsx
Brugia malayi	WBGene00224215	Bm3954	NA	GPCR	Chemosensory	srsx
Brugia malayi	WBGene00268971	Bm17829	NA	GPCR	Chemosensory	srsx
Brugia malayi	WBGene00223145	Bm2884	NA	GPCR	Chemosensory	srsx
Brugia malayi	WBGene00268593	Bm17450	NA	GPCR	Chemosensory	srsx
Brugia malayi	WBGene00268957	Bm17815	NA	GPCR	Chemosensory	srt
Brugia malayi	WBGene00233318	Bm13057	NA	GPCR	Chemosensory	srt
Brugia malayi	WBGene00268660	Bm17517	NA	GPCR	Chemosensory	srt
Brugia malayi	WBGene00224769	Bm4508	NA	GPCR	Chemosensory	srw
Brugia malayi	WBGene00222862	Bm2601a	NA	GPCR	Chemosensory	srw
Brugia malayi	WBGene00226065	Bm5804	NA	GPCR	Chemosensory	srw
Brugia malayi	WBGene00226304	Bm6043a	NA	GPCR	Chemosensory	srw
Brugia malayi	WBGene00227096	Bm6835a	NA	GPCR	Chemosensory	srw
Brugia malayi	WBGene00268622	Bm17479	NA	GPCR	Chemosensory	srw
Brugia malayi	WBGene00223053	Bm2792	NA	GPCR	Chemosensory	srw
Brugia malayi	WBGene00223011	Bm2750	NA	GPCR	Chemosensory	srx
Brugia malayi	WBGene00231321	Bm11060	NA	GPCR	Chemosensory	srx
Brugia malayi	WBGene00268961	Bm17819	NA	GPCR	Chemosensory	srx
Brugia malayi	WBGene00231328	Bm11067	NA	GPCR	Chemosensory	srx
Brugia malayi	WBGene00222598	Bm2337	NA	GPCR	Chemosensory	srx
Brugia malayi	WBGene00231322	Bm11061	NA	GPCR	Chemosensory	srx
Brugia malayi	WBGene00221686	Bm1425a	NA	GPCR	Chemosensory	srx
Brugia malayi	WBGene00225133	Bm4872	NA	GPCR	Chemosensory	srx
Brugia malayi	WBGene00224981	Bm4720	NA	GPCR	Chemosensory	srx
Brugia malayi	WBGene00222187	Bm1926a	NA	GPCR	Chemosensory	srx
Brugia malayi	WBGene00231326	Bm11065	NA	GPCR	Chemosensory	srx
Brugia malayi	WBGene00229491	Bm9230	NA	GPCR	Chemosensory	srx
Brugia malayi	WBGene00224844	Bm4583	NA	GPCR	Chemosensory	srx
Brugia malayi	WBGene00231325	Bm11064	NA	GPCR	Chemosensory	srx
Brugia malayi	WBGene00224978	Bm4717	NA	GPCR	Chemosensory	srxa
Brugia malayi	WBGene00220532	Bm271	NA	GPCR	Chemosensory	srxa
Brugia malayi	WBGene00233610	Bm13349	NA	GPCR	Chemosensory	srxa
Brugia malayi	WBGene00221451	Bm1190	NA	GPCR	Chemosensory	srxa
Brugia malayi	WBGene00221370	Bm1109	NA	GPCR	Chemosensory	srxa
Brugia malayi	WBGene00224410	Bm4149	lgc-44	LGIC	NA	NA
Brugia malayi	WBGene00226537	Bm6276	lgc-45	LGIC	NA	NA
Brugia malayi	WBGene00226159	Bm5898a	lgc-53	LGIC	NA	NA
Brugia malayi	WBGene00227290	Bm7029a	lgc-46	LGIC	NA	NA
Brugia malayi	WBGene00227658	Bm7397a	lgc-37	LGIC	NA	NA
Brugia malayi	WBGene00226150	Bm5889	NA	LGIC	NA	NA
Brugia malayi	WBGene00221971	Bm1710a	avr-14	LGIC	NA	NA
Brugia malayi	WBGene00222703	Bm2442	glc-4	LGIC	NA	NA
Brugia malayi	WBGene00220949	Bm688	NA	LGIC	NA	NA
Brugia malayi	WBGene00222083	Bm1822a	lgc-20	LGIC	NA	NA
Brugia malayi	WBGene00227390	Bm7129	lgc-27	LGIC	NA	NA
Brugia malayi	WBGene00227182	Bm6921	NA	LGIC	NA	NA
Brugia malayi	WBGene00225043	Bm4782a	deg-3	LGIC	NA	NA
Brugia malayi	WBGene00224832	Bm4571	lgc-30	LGIC	NA	NA
Brugia malayi	WBGene00222941	Bm2680a	acr-11	LGIC	NA	NA
Brugia malayi	WBGene00225941	Bm5680	unc-29	LGIC	NA	NA
Brugia malayi	WBGene00223751	Bm3490	unc-38.1	LGIC	NA	NA
Brugia malayi	WBGene00227660	Bm7399	acr-8.2	LGIC	NA	NA
Brugia malayi	WBGene00225426	Bm5165	acr-12	LGIC	NA	NA
Brugia malayi	WBGene00230893	Bm10632	acr-27	LGIC	NA	NA
Brugia malayi	WBGene00226980	Bm6719	slo-1	BK	NA	NA
Dirofilaria immitis	nDi.2.2.2.g11581	nDi.2.2.2.t11581	NA	CNG
Dirofilaria immitis	nDi.2.2.2.g11643	nDi.2.2.2.t11643	NA	CNG
Dirofilaria immitis	nDi.2.2.2.g08288	nDi.2.2.2.t08288	NA	CNG
Dirofilaria immitis	nDi.2.2.2.g02693	nDi.2.2.2.t02693	tax-2	CNG
Dirofilaria immitis	nDi.2.2.2.g00805	nDi.2.2.2.t00805	cng-2/che-6	CNG
Dirofilaria immitis	nDi.2.2.2.g00427	nDi.2.2.2.t00427	tax-4	CNG
Dirofilaria immitis	nDi.2.2.2.g00428	nDi.2.2.2.t00428	tax-4	CNG
Dirofilaria immitis	nDi.2.2.2.g10537	nDi.2.2.2.t10537	lgc-44	LGIC	NA	NA
Dirofilaria immitis	nDi.2.2.2.g10470	nDi.2.2.2.t10470	lgc-45	LGIC	NA	NA
Dirofilaria immitis	nDi.2.2.2.g06475	nDi.2.2.2.t06475	lgc-53	LGIC	NA	NA
Dirofilaria immitis	nDi.2.2.2.g00315	nDi.2.2.2.t00315	lgc-46	LGIC	NA	NA
Dirofilaria immitis	nDi.2.2.2.g07769	nDi.2.2.2.t07769	lgc-37	LGIC	NA	NA
Dirofilaria immitis	nDi.2.2.2.g07692	nDi.2.2.2.t07692	avr-14	LGIC	NA	NA
Dirofilaria immitis	nDi.2.2.2.g00192	nDi.2.2.2.t00192	glc-4	LGIC	NA	NA
Dirofilaria immitis	nDi.2.2.2.g00496	nDi.2.2.2.t00496	lgc-27	LGIC	NA	NA
Dirofilaria immitis	nDi.2.2.2.g01427	nDi.2.2.2.t01427	lgc-30	LGIC	NA	NA
Dirofilaria immitis	nDi.2.2.2.g08423	nDi.2.2.2.t08423	acr-11	LGIC	NA	NA
Dirofilaria immitis	nDi.2.2.2.g01615	nDi.2.2.2.t01615	unc-29	LGIC	NA	NA
Dirofilaria immitis	nDi.2.2.2.g02370	nDi.2.2.2.t02370	unc-38	LGIC	NA	NA
Dirofilaria immitis	nDi.2.2.2.g10954	nDi.2.2.2.t10954	unc-38	LGIC	NA	NA
Dirofilaria immitis	nDi.2.2.2.g02367	nDi.2.2.2.t02367	unc-38	LGIC	NA	NA
Dirofilaria immitis	nDi.2.2.2.g03953	nDi.2.2.2.t03953	acr-8	LGIC	NA	NA
Dirofilaria immitis	nDi.2.2.2.g02606	nDi.2.2.2.t02606	acr-12	LGIC	NA	NA
Dirofilaria immitis	nDi.2.2.2.g08451	nDi.2.2.2.t08451	slo-1	BK	NA	NA
Dirofilaria immitis	nDi.2.2.2.g01092	nDi.2.2.2.t01092	tyra-3	GPCR	Aminergic	NA
Dirofilaria immitis	nDi.2.2.2.g08348	nDi.2.2.2.t08348	gar-2	GPCR	Aminergic	NA
Dirofilaria immitis	nDi.2.2.2.g11969	nDi.2.2.2.t11969	spe-41	TRP	TRPC	NA
Dirofilaria immitis	nDi.2.2.2.g09166	nDi.2.2.2.t09166	trp-2	TRP	TRPC	NA
Dirofilaria immitis	nDi.2.2.2.g07334	nDi.2.2.2.t07334	trp-4	TRP	TRPC	NA
Dirofilaria immitis	nDi.2.2.2.g05741	nDi.2.2.2.t05741	gon-2	TRP	TRPM	NA
Dirofilaria immitis	nDi.2.2.2.g02412	nDi.2.2.2.t02412	gtl-2	TRP	TRPM	NA
Dirofilaria immitis	nDi.2.2.2.g07976	nDi.2.2.2.t07976	ced-11	TRP	TRPM	NA
Dirofilaria immitis	nDi.2.2.2.g05627	nDi.2.2.2.t05627	dop-2	GPCR	Aminergic	NA
Dirofilaria immitis	nDi.2.2.2.g02564	nDi.2.2.2.t02564	dop-5	GPCR	Aminergic	NA
Dirofilaria immitis	nDi.2.2.2.g10953	nDi.2.2.2.t10953	ser-2	GPCR	Aminergic	NA
Dirofilaria immitis	nDi.2.2.2.g04543	nDi.2.2.2.t04543	ser-7	GPCR	Aminergic	NA
Dirofilaria immitis	nDi.2.2.2.g12308	nDi.2.2.2.t12308	gar-3	GPCR	Aminergic	NA
Dirofilaria immitis	nDi.2.2.2.g00871	nDi.2.2.2.t00871	osm-9	TRP	TRPV	NA
Dirofilaria immitis	nDi.2.2.2.g06361	nDi.2.2.2.t06361	ocr-1/2	TRP	TRPV	NA
Dirofilaria immitis	nDi.2.2.2.g06362	nDi.2.2.2.t06362	ocr-1/2	TRP	TRPV	NA
Dirofilaria immitis	nDi.2.2.2.g07324	nDi.2.2.2.t07324	ocr-1/2	TRP	TRPV	NA
Dirofilaria immitis	nDi.2.2.2.g10667	nDi.2.2.2.t10667	ocr-1/2	TRP	TRPV	NA
Dirofilaria immitis	nDi.2.2.2.g11035	nDi.2.2.2.t11035	ocr-1/2	TRP	TRPV	NA
Dirofilaria immitis	nDi.2.2.2.g05013	nDi.2.2.2.t05013	btub-1/2	β-Tubulin	NA	NA
Dirofilaria immitis	nDi.2.2.2.g08102	nDi.2.2.2.t08102	btub-1/2	β-Tubulin	NA	NA
Dirofilaria immitis	nDi.2.2.2.g06648	nDi.2.2.2.t06648	NA	GPCR	Chemosensory	srab
Dirofilaria immitis	nDi.2.2.2.g07872	nDi.2.2.2.t07872	NA	GPCR	Chemosensory	srab
Dirofilaria immitis	nDi.2.2.2.g10138	nDi.2.2.2.t10138	NA	GPCR	Chemosensory	srab
Dirofilaria immitis	nDi.2.2.2.g10484	nDi.2.2.2.t10484	NA	GPCR	Chemosensory	srab
Dirofilaria immitis	nDi.2.2.2.g10668	nDi.2.2.2.t10668	NA	GPCR	Chemosensory	srab
Dirofilaria immitis	nDi.2.2.2.g10788	nDi.2.2.2.t10788	NA	GPCR	Chemosensory	srab
Dirofilaria immitis	nDi.2.2.2.g11213	nDi.2.2.2.t11213	NA	GPCR	Chemosensory	srab
Dirofilaria immitis	nDi.2.2.2.g00699	nDi.2.2.2.t00699	NA	GPCR	Chemosensory	srbc
Dirofilaria immitis	nDi.2.2.2.g06359	nDi.2.2.2.t06359	NA	GPCR	Chemosensory	srbc
Dirofilaria immitis	nDi.2.2.2.g10387	nDi.2.2.2.t10387	NA	GPCR	Chemosensory	srbc
Dirofilaria immitis	nDi.2.2.2.g10406	nDi.2.2.2.t10406	NA	GPCR	Chemosensory	srbc
Dirofilaria immitis	nDi.2.2.2.g10527	nDi.2.2.2.t10527	NA	GPCR	Chemosensory	srbc
Dirofilaria immitis	nDi.2.2.2.g10940	nDi.2.2.2.t10940	NA	GPCR	Chemosensory	srbc
Dirofilaria immitis	nDi.2.2.2.g07649	nDi.2.2.2.t07649	NA	GPCR	Chemosensory	sro
Dirofilaria immitis	nDi.2.2.2.g12262	nDi.2.2.2.t12262	NA	GPCR	Chemosensory	sro
Dirofilaria immitis	nDi.2.2.2.g04875	nDi.2.2.2.t04875	NA	GPCR	Chemosensory	srsx
Dirofilaria immitis	nDi.2.2.2.g06549	nDi.2.2.2.t06549	NA	GPCR	Chemosensory	srsx
Dirofilaria immitis	nDi.2.2.2.g06831	nDi.2.2.2.t06831	NA	GPCR	Chemosensory	srsx
Dirofilaria immitis	nDi.2.2.2.g06837	nDi.2.2.2.t06837	NA	GPCR	Chemosensory	srsx
Dirofilaria immitis	nDi.2.2.2.g07132	nDi.2.2.2.t07132	NA	GPCR	Chemosensory	srsx
Dirofilaria immitis	nDi.2.2.2.g08180	nDi.2.2.2.t08180	NA	GPCR	Chemosensory	srsx
Dirofilaria immitis	nDi.2.2.2.g10220	nDi.2.2.2.t10220	NA	GPCR	Chemosensory	srsx
Dirofilaria immitis	nDi.2.2.2.g10583	nDi.2.2.2.t10583	NA	GPCR	Chemosensory	srsx
Dirofilaria immitis	nDi.2.2.2.g10616	nDi.2.2.2.t10616	NA	GPCR	Chemosensory	srsx
Dirofilaria immitis	nDi.2.2.2.g10702	nDi.2.2.2.t10702	NA	GPCR	Chemosensory	srsx
Dirofilaria immitis	nDi.2.2.2.g10948	nDi.2.2.2.t10948	NA	GPCR	Chemosensory	srsx
Dirofilaria immitis	nDi.2.2.2.g00249	nDi.2.2.2.t00249	NA	GPCR	Chemosensory	srt
Dirofilaria immitis	nDi.2.2.2.g04750	nDi.2.2.2.t04750	NA	GPCR	Chemosensory	srt
Dirofilaria immitis	nDi.2.2.2.g10235	nDi.2.2.2.t10235	NA	GPCR	Chemosensory	srt
Dirofilaria immitis	nDi.2.2.2.g03184	nDi.2.2.2.t03184	NA	GPCR	Chemosensory	srw
Dirofilaria immitis	nDi.2.2.2.g03876	nDi.2.2.2.t03876	NA	GPCR	Chemosensory	srw
Dirofilaria immitis	nDi.2.2.2.g03915	nDi.2.2.2.t03915	NA	GPCR	Chemosensory	srw
Dirofilaria immitis	nDi.2.2.2.g05025	nDi.2.2.2.t05025	NA	GPCR	Chemosensory	srw
Dirofilaria immitis	nDi.2.2.2.g09281	nDi.2.2.2.t09281	NA	GPCR	Chemosensory	srw
Dirofilaria immitis	nDi.2.2.2.g09695	nDi.2.2.2.t09695	NA	GPCR	Chemosensory	srw
Dirofilaria immitis	nDi.2.2.2.g09868	nDi.2.2.2.t09868	NA	GPCR	Chemosensory	srw
Dirofilaria immitis	nDi.2.2.2.g10130	nDi.2.2.2.t10130	NA	GPCR	Chemosensory	srw
Dirofilaria immitis	nDi.2.2.2.g12816	nDi.2.2.2.t12816	NA	GPCR	Chemosensory	srw
Dirofilaria immitis	nDi.2.2.2.g03385	nDi.2.2.2.t03385	NA	GPCR	Chemosensory	srx
Dirofilaria immitis	nDi.2.2.2.g04282	nDi.2.2.2.t04282	NA	GPCR	Chemosensory	srx
Dirofilaria immitis	nDi.2.2.2.g07054	nDi.2.2.2.t07054	NA	GPCR	Chemosensory	srx
Dirofilaria immitis	nDi.2.2.2.g08777	nDi.2.2.2.t08777	NA	GPCR	Chemosensory	srx
Dirofilaria immitis	nDi.2.2.2.g08780	nDi.2.2.2.t08780	NA	GPCR	Chemosensory	srx
Dirofilaria immitis	nDi.2.2.2.g08921	nDi.2.2.2.t08921	NA	GPCR	Chemosensory	srx
Dirofilaria immitis	nDi.2.2.2.g09222	nDi.2.2.2.t09222	NA	GPCR	Chemosensory	srx
Dirofilaria immitis	nDi.2.2.2.g09666	nDi.2.2.2.t09666	NA	GPCR	Chemosensory	srx
Dirofilaria immitis	nDi.2.2.2.g09667	nDi.2.2.2.t09667	NA	GPCR	Chemosensory	srx
Dirofilaria immitis	nDi.2.2.2.g09921	nDi.2.2.2.t09921	NA	GPCR	Chemosensory	srx
Dirofilaria immitis	nDi.2.2.2.g10162	nDi.2.2.2.t10162	NA	GPCR	Chemosensory	srx
Dirofilaria immitis	nDi.2.2.2.g10346	nDi.2.2.2.t10346	NA	GPCR	Chemosensory	srx
Dirofilaria immitis	nDi.2.2.2.g10370	nDi.2.2.2.t10370	NA	GPCR	Chemosensory	srx
Dirofilaria immitis	nDi.2.2.2.g10743	nDi.2.2.2.t10743	NA	GPCR	Chemosensory	srx
Dirofilaria immitis	nDi.2.2.2.g10789	nDi.2.2.2.t10789	NA	GPCR	Chemosensory	srx
Dirofilaria immitis	nDi.2.2.2.g10792	nDi.2.2.2.t10792	NA	GPCR	Chemosensory	srx
Dirofilaria immitis	nDi.2.2.2.g10913	nDi.2.2.2.t10913	NA	GPCR	Chemosensory	srx
Dirofilaria immitis	nDi.2.2.2.g10930	nDi.2.2.2.t10930	NA	GPCR	Chemosensory	srx
Dirofilaria immitis	nDi.2.2.2.g11125	nDi.2.2.2.t11125	NA	GPCR	Chemosensory	srx
Dirofilaria immitis	nDi.2.2.2.g11595	nDi.2.2.2.t11595	NA	GPCR	Chemosensory	srx
Dirofilaria immitis	nDi.2.2.2.g04175	nDi.2.2.2.t04175	NA	GPCR	Chemosensory	srxa
Dirofilaria immitis	nDi.2.2.2.g10913	nDi.2.2.2.t10913	NA	GPCR	Chemosensory	srx
Dirofilaria immitis	nDi.2.2.2.g10930	nDi.2.2.2.t10930	NA	GPCR	Chemosensory	srx
Dirofilaria immitis	nDi.2.2.2.g11125	nDi.2.2.2.t11125	NA	GPCR	Chemosensory	srx
Dirofilaria immitis	nDi.2.2.2.g11595	nDi.2.2.2.t11595	NA	GPCR	Chemosensory	srx
Dirofilaria immitis	nDi.2.2.2.g04175	nDi.2.2.2.t04175	NA	GPCR	Chemosensory	srxa
